# Supplementary material for: Effect of partner support on antenatal care visits among married adolescents in rural northwestern Uganda: A quasi-experimental study
Source: PLoS One. 2026 Apr 2;21(4):e0346040. doi: 10.1371/journal.pone.0346040 (PMC13046159; doi:10.1371/journal.pone.0346040)
Supplement: S1 File — (CSV) [file pone.0346040.s001.csv]

Agebracket	Whatisyourreligion	Placeofresidence	LevelofEducation	Maritalstatus	Parity	Occupation	Haveyoueverattendedantenatal	If yes, how many ANC visits?	Doyouhaveanantenatalcardfo	Howolddoyouthinkwasyourpr	Who encouraged ANC visit?	Howlongtimedidittakeyouto	Howdoyouratetheattitudeof
15-19yrs	Catholic	Peri urban	Primary	married	1 to 2	Other	yes	4	Yes	4-5 months	Neighbors	Less than 1 hour	Bad
15-19yrs	Pentecostal	Peri urban	Primary	married	1 to 2	Farming	yes	3	Yes	2-3 months	Neighbors	1- 2 hours	Good
15-19yrs	Pentecostal	Peri urban	Secondary	married	1 to 2	Selling goods at the market	yes	4	Yes	One month	Community health worker	1- 2 hours	Good
15-19yrs	Catholic	Peri urban	Primary	married	1 to 2	Other	yes	6	Yes	4-5 months	Friend	Less than 1 hour	Good
15-19yrs	Pentecostal	Peri urban	Primary	married	1 to 2	Selling goods at the market	yes	3	No	4-5 months	Mother	1- 2 hours	Very good
15-19yrs	Catholic	Peri urban	Secondary	married	1 to 2	Selling goods at the market	yes	2	Yes	4-5 months	Mother to husband	Less than 1 hour	Good
15-19yrs	Catholic	Peri urban	Primary	married	1 to 2	Selling goods at the market	yes	4	Yes	4-5 months	Mother to husband	1- 2 hours	Very good
15-19yrs	Catholic	Rural	Primary	married	3 to 4	Farming	yes	3	Yes	2-3 months	Mother	Less than 1 hour	Excellent
15-19yrs	Catholic	Rural	Primary	married	1 to 2	Farming	yes	4	Yes	4-5 months	Community health worker	1- 2 hours	Good
15-19yrs	Muslim	Peri urban	Primary	married	1 to 2	Farming	yes	4	Yes	2-3 months	Neighbors	1- 2 hours	Very good
15-19yrs	Catholic	Peri urban	Secondary	married	1 to 2	Part-time work	yes	5	Yes	4-5 months	Neighbors	Less than 1 hour	Bad
15-19yrs	Catholic	Rural	Tertiary	married	1 to 2	Part-time work	yes	4	Yes	4-5 months	Community health worker	Less than 1 hour	Good
15-19yrs	Catholic	Rural	Primary	married	1 to 2	Farming	yes	1	Yes	2-3 months	Community health worker	Less than 1 hour	Good
15-19yrs	Catholic	Peri urban	Primary	married	1 to 2	Other	yes	3	Yes	2-3 months	Mother to husband	1- 2 hours	Very good
15-19yrs	Pentecostal	Rural	Primary	married	1 to 2	Selling goods at the market	yes	3	Yes	2-3 months	Mother	Less than 1 hour	Good
15-19yrs	Catholic	Peri urban	Secondary	married	1 to 2	Selling goods at the market	yes		Yes	2-3 months	Friend	Less than 1 hour	Good
15-19yrs	Catholic	Rural	Primary	married	1 to 2	Farming	yes	3	Yes	4-5 months	Mother to husband	1- 2 hours	Good
15-19yrs	Catholic	Peri urban	Primary	married	1 to 2	Selling goods at the market	yes	3	Yes	2-3 months	Mother	1- 2 hours	Good
15-19yrs	Catholic	Peri urban	Primary	married	1 to 2	Working for someone else	yes	4	Yes	4-5 months	Mother	Less than 1 hour	Very good
15-19yrs	Pentecostal	Rural	Secondary	married	1 to 2	Working for someone else	yes	5	Yes	2-3 months	Mother to husband	1- 2 hours	Very good
15-19yrs	Catholic	Rural	No education	married	1 to 2	Farming	yes	3	Yes	2-3 months	Community health worker	Less than 1 hour	Good
15-19yrs	Catholic	Peri urban	Primary	married	1 to 2	Other	yes	3	Yes	4-5 months	Mother	1- 2 hours	Very good
15-19yrs	Catholic	Peri urban	Primary	married	1 to 2	Other	yes	3	Yes	4-5 months	Neighbors	1- 2 hours	Good
15-19yrs	Catholic	Peri urban	Primary	married	1 to 2	Selling goods at the market	yes	2	Yes	2-3 months	Mother to husband	Less than 1 hour	Very good
15-19yrs	Catholic	Rural	Primary	married	1 to 2	Other	yes	3	Yes	4-5 months	Community health worker	1- 2 hours
15-19yrs
15-19yrs	Catholic	Rural	Secondary	married	1 to 2	Farming	yes	5	Yes	4-5 months	Community health worker	1- 2 hours	Very good
15-19yrs	Pentecostal	Peri urban	Primary	married	1 to 2	Selling goods at the market	yes	8	Yes	2-3 months	Community health worker	1- 2 hours	Good
15-19yrs	Catholic	Rural	Primary	married	1 to 2	Other	yes	4	Yes	2-3 months	Mother to husband	1- 2 hours	Very good
15-19yrs	Catholic	Rural	Primary	married	1 to 2	Selling goods at the market	yes	8	Yes	One month	Community health worker	1- 2 hours	Excellent
15-19yrs	Muslim	Peri urban	Secondary	married	1 to 2	Selling goods at the market	yes	2	Yes	4-5 months	Mother	Less than 1 hour	Excellent
15-19yrs	Pentecostal	Rural	Primary	married	1 to 2	Farming	yes	2	Yes	2-3 months	Mother	Less than 1 hour	Good
15-19yrs	Muslim	Peri urban	Secondary	married	1 to 2	Working for someone else	yes	5	Yes	4-5 months	Mother	1- 2 hours	Excellent
15-19yrs	Catholic	Rural	No education	married	1 to 2	Farming	yes	5	Yes	2-3 months	Community health worker	Less than 1 hour	Good
15-19yrs	Pentecostal	Rural	Primary	married	1 to 2	Selling goods at the market	yes	1	Yes	2-3 months	Mother to husband	1- 2 hours	Good
15-19yrs	Pentecostal	Peri urban	Primary	married	1 to 2	Farming	yes	4	Yes	2-3 months	Mother to husband	1- 2 hours	Good
15-19yrs	Pentecostal	Peri urban	Primary	married	1 to 2	Selling goods at the market	yes	5	Yes	2-3 months	Neighbors	Less than 1 hour	Good
15-19yrs	Others	Rural	Primary	married	1 to 2	Farming	yes	6	Yes	2-3 months	Community health worker	1- 2 hours	Very good
15-19yrs	Pentecostal	Peri urban	Primary	married	1 to 2	Selling goods at the market	yes	3	Yes	2-3 months	Mother to husband	Less than 1 hour	Good
15-19yrs	Others	Rural	Primary	married	1 to 2	Farming	yes	3	Yes	2-3 months	Community health worker	1- 2 hours	Very good
15-19yrs	Catholic	Rural	Primary	married	1 to 2	Farming	yes	2	Yes	One month	Community health worker	Less than 1 hour	Good
15-19yrs	Catholic	Rural	Primary	married	1 to 2	Farming	yes	2	Yes	2-3 months	Mother	Less than 1 hour	Excellent
15-19yrs	Pentecostal	Rural	No education	married	3 to 4	Farming	yes	2	Yes	4-5 months	Mother	Less than 1 hour	Very good
15-19yrs	Catholic	Rural	No education	married	1 to 2	Farming	yes	5	Yes	4-5 months	Mother to husband	Less than 1 hour	Very good
15-19yrs	Catholic	Peri urban	Primary	married	1 to 2	Other	yes	3	Yes	4-5 months	Mother	1- 2 hours	Very good
15-19yrs	Others	Rural	No education	married	1 to 2	Farming	yes	5	Yes	2-3 months	Mother	1- 2 hours	Very good
10-14yrs	Catholic	Rural	Primary	married	1 to 2	Selling goods at the market	yes	7	Yes	One month	Community health worker	Less than 1 hour	Very good
15-19yrs	Catholic	Peri urban	Primary	married	1 to 2	Working for someone else	yes	4	Yes	4-5 months	Mother	Less than 1 hour	Very good
15-19yrs	Catholic	Rural	No education	married	1 to 2	Farming	yes	3	Yes	One month	Community health worker	1- 2 hours	Very good
15-19yrs	Catholic	Peri urban	Secondary	married	1 to 2	Working for someone else	yes	1	Yes	2-3 months	Community health worker	Less than 1 hour	Very good
15-19yrs	Catholic	Rural	No education	married	1 to 2	Farming	yes	2	Yes	One month	Mother to husband	Less than 1 hour	Good
15-19yrs	Catholic	Rural	Primary	married	1 to 2	Farming	yes	5	Yes	4-5 months	Mother to husband	Less than 1 hour	Excellent
15-19yrs	Catholic	Peri urban	Primary	married	1 to 2	Other	yes	3	Yes	2-3 months	Mother to husband	1- 2 hours	Good
15-19yrs	Muslim	Peri urban	Secondary	married	1 to 2	Working for someone else	yes	2	Yes	2-3 months	Mother to husband	Less than 1 hour	Excellent
15-19yrs	Catholic	Rural	No education	married	1 to 2	Other	no		No	One month	Community health worker	Less than 1 hour	Not sure
10-14yrs	Catholic	Rural	No education	married	1 to 2	Farming	yes	5	Yes	2-3 months	Mother	3-4 hours	Good
15-19yrs	Catholic	Peri urban	Primary	married	1 to 2	Other	yes	2	Yes	One month	Mother	1- 2 hours	Good
15-19yrs	Catholic	Peri urban	Tertiary	married	1 to 2	Working for someone else	yes	4	Yes	One month	Mother	Less than 1 hour	Very good
15-19yrs	Muslim	Peri urban	Secondary	married	1 to 2	Working for someone else	yes	3	Yes	4-5 months	Community health worker	Less than 1 hour	Very good
15-19yrs	Catholic	Peri urban	Primary	married	1 to 2	Farming	yes	7	Yes	2-3 months	Community health worker	Less than 1 hour	Excellent
15-19yrs	Catholic	Rural	Primary	married	1 to 2	Farming	yes	4	No	4-5 months	Mother	1- 2 hours	Good
15-19yrs	Catholic	Rural	Primary	married	1 to 2	Selling goods at the market	yes	4	Yes	2-3 months	Community health worker	Less than 1 hour	Good
15-19yrs	Catholic	Peri urban	Secondary	married	1 to 2	Working for someone else	yes	4	Yes	2-3 months	Community health worker	Less than 1 hour	Good
15-19yrs	Pentecostal	Rural	Secondary	married	1 to 2	Part-time work	yes	2	Yes	2-3 months	Mother to husband	1- 2 hours	Very good
15-19yrs	Catholic	Peri urban	Primary	married	1 to 2	Part-time work	yes	1	Yes	4-5 months	Mother	Less than 1 hour	Good
15-19yrs	Catholic	Peri urban	Primary	married	1 to 2	Selling goods at the market	yes	7	Yes	2-3 months	Mother	Less than 1 hour	Good
15-19yrs	Pentecostal	Peri urban	Tertiary	married	1 to 2	Selling goods at the market	yes	7	Yes	4-5 months	Community health worker	Less than 1 hour	Very good
15-19yrs	Catholic	Rural	Primary	married	1 to 2	Farming	yes	3	Yes	2-3 months	Mother to husband	1- 2 hours	Good
15-19yrs	Pentecostal	Peri urban	Primary	married	1 to 2	Selling goods at the market	yes	5	Yes	One month	Mother	1- 2 hours	Very good
15-19yrs	Muslim	Rural	Primary	married	1 to 2	Farming	yes	6	Yes	4-5 months	Father to husband	3-4 hours	Good
15-19yrs	Catholic	Rural	Primary	married	1 to 2	Selling goods at the market	yes	2	Yes	One month	Mother to husband	Less than 1 hour	Very good
15-19yrs	Catholic	Peri urban	Primary	married	1 to 2	Selling goods at the market	yes	3	Yes	2-3 months	Mother	Less than 1 hour	Good
15-19yrs	Muslim	Peri urban	Primary	married	1 to 2	Other	yes	4	Yes	2-3 months	Mother	Less than 1 hour	Good
15-19yrs	Catholic	Peri urban	Primary	married	1 to 2	Other	yes	3	Yes	2-3 months	Mother	1- 2 hours	Good
15-19yrs	Catholic	Rural	Primary	married	1 to 2	Selling goods at the market	yes	7	Yes	One month	Community health worker	Less than 1 hour	Excellent
15-19yrs	Pentecostal	Rural	Secondary	married	1 to 2	Selling goods at the market	yes	6	Yes	2-3 months	Mother to husband	Less than 1 hour	Good
15-19yrs	Pentecostal	Peri urban	Primary	married	1 to 2	Working for someone else	yes	3	Yes	2-3 months	Mother to husband	1- 2 hours	Very good
15-19yrs	Pentecostal	Peri urban	Primary	married	1 to 2	Farming	yes	5	Yes	2-3 months	Husband	Less than 1 hour	Good
15-19yrs	Muslim	Rural	Primary	married	1 to 2	Farming	yes	5	Yes	2-3 months	Husband	1- 2 hours	Good
15-19yrs	Catholic	Rural	Primary	married	1 to 2	Farming
15-19yrs	Yes	Yes	Yes		No	Yes	No	None	Good	No			Primary
15-19yrs	Catholic	Peri urban	Primary	married	1 to 2	Other	yes	3	Yes	4-5 months	Husband	1- 2 hours	Good
15-19yrs	Catholic	Rural	Primary	married	1 to 2	Selling goods at the market	yes	3	Yes	4-5 months	Husband	Less than 1 hour	Good
15-19yrs	Catholic	Rural	Primary	married	1 to 2	Farming	yes	2	Yes	One month	Husband	1- 2 hours	Good
15-19yrs	Catholic	Rural	Tertiary	married	1 to 2	Full time job	yes	2	Yes	4-5 months	Husband	Less than 1 hour	Not sure
15-19yrs	Catholic	Peri urban	Primary	married	1 to 2	Farming	yes	4	Yes	4-5 months	Husband	1- 2 hours	Good
15-19yrs	Catholic	Rural	Primary	married	1 to 2	Farming	yes	8	Yes	2-3 months	Husband	3-4 hours	Good
15-19yrs	Catholic	Rural	Primary	married	1 to 2	Other	yes	3	Yes	2-3 months	Husband	Less than 1 hour	Very good
10-14yrs	Others	Rural	Primary	married	1 to 2	Farming	yes	2	Yes	2-3 months	Husband	1- 2 hours	Good
15-19yrs	Catholic	Peri urban	Primary	married	1 to 2	Farming	yes	4	Yes	2-3 months	Husband	1- 2 hours	Good
15-19yrs	Catholic	Rural	Secondary	married	1 to 2	Farming	yes	4	Yes	4-5 months	Husband	1- 2 hours	Very good
10-14yrs	Catholic	Rural	Primary	married	1 to 2	Farming	yes	5	Yes	4-5 months	Husband	Less than 1 hour	Good
15-19yrs	Muslim	Rural	No education	married	1 to 2	Working for someone else	yes	5	Yes	2-3 months	Husband	Less than 1 hour	Good
15-19yrs	Catholic	Peri urban	Secondary	married	1 to 2	Part-time work	yes	5	Yes	2-3 months	Husband	1- 2 hours	Good
15-19yrs	Pentecostal	Rural	Primary	married	1 to 2	Working for someone else	yes	2	Yes	2-3 months	Husband	1- 2 hours	Very good
15-19yrs	Catholic	Peri urban	Secondary	married	1 to 2	Farming	yes	6	Yes	2-3 months	Husband	1- 2 hours	Good
15-19yrs	Catholic	Rural	Primary	married	1 to 2	Farming	yes	3	Yes	One month	Husband	Less than 1 hour	Not sure
15-19yrs	Catholic	Rural	Primary	married	1 to 2	Farming	yes	4	Yes	2-3 months	Husband	1- 2 hours	Good
15-19yrs	Catholic	Peri urban	Secondary	married	1 to 2	Selling goods at the market	yes	2	Yes	4-5 months	Husband	Less than 1 hour	Very good
15-19yrs	Catholic	Rural	Primary	married	1 to 2	Farming	yes	7	Yes	2-3 months	Husband	Less than 1 hour	Good
15-19yrs	Catholic	Peri urban	Primary	married	1 to 2	Selling goods at the market	yes	3	Yes	4-5 months	Husband	1- 2 hours	Good
15-19yrs	Pentecostal	Rural	No education	married	1 to 2	Farming	yes	3	Yes	2-3 months	Husband	Less than 1 hour	Good
15-19yrs	Catholic	Rural	Primary	married	1 to 2	Working for someone else	yes	3	Yes	4-5 months	Husband	3-4 hours	Very good
15-19yrs	Catholic	Rural	Primary	married	1 to 2	Selling goods at the market	yes	2	Yes	One month	Husband	Less than 1 hour	Good
15-19yrs	Catholic	Rural	No education	married	1 to 2	Farming	yes	6	No	One month	Husband	1- 2 hours	Good
15-19yrs	Catholic	Rural	Primary	married	1 to 2	Farming	yes	6	Yes	2-3 months	Husband	3-4 hours	Good
15-19yrs	Others	Rural	Primary	married	1 to 2	Farming	yes	3	Yes	4-5 months	Husband	Less than 1 hour	Good
15-19yrs	Catholic	Rural	Primary	married	1 to 2	Farming	yes	2	Yes	4-5 months	Husband	Less than 1 hour	Good
15-19yrs	Catholic	Rural	Primary	married	1 to 2	Other	yes	3	Yes	2-3 months	Husband	Less than 1 hour	Very good
15-19yrs	Muslim	Rural	Primary	married	1 to 2	Farming	yes	8	Yes	2-3 months	Husband	Less than 1 hour	Very good
15-19yrs	Catholic	Rural	No education	married	1 to 2	Farming	yes	4	Yes	2-3 months	Husband	1- 2 hours	Excellent
15-19yrs	Catholic	Rural	Primary	married	1 to 2	Other	yes	3	Yes	4-5 months	Husband	1- 2 hours	Good
15-19yrs	Catholic	Rural	Primary	married	1 to 2	Farming	yes	5	Yes	2-3 months	Husband	Less than 1 hour	Good
15-19yrs	Catholic	Rural	Primary	married	1 to 2	Selling goods at the market	yes	7	Yes	One month	Husband	1- 2 hours	Bad
15-19yrs	Others	Rural	Secondary	married	1 to 2	Working for someone else	yes	3	Yes	2-3 months	Husband	1- 2 hours	Good
15-19yrs	Others	Rural	Primary	married	1 to 2	Selling goods at the market	yes	4	Yes	4-5 months	Husband	3-4 hours	Good
15-19yrs	Catholic	Peri urban	Secondary	married	1 to 2	Part-time work	yes	3	Yes	4-5 months	Husband	Less than 1 hour	Very good
15-19yrs	Catholic	Peri urban	Primary	married	1 to 2	Selling goods at the market	yes	6	Yes	2-3 months	Husband	1- 2 hours	Good
15-19yrs	Catholic	Peri urban	Primary	married	3 to 4	Selling goods at the market	yes	12	No	2-3 months	Husband	1- 2 hours	Very good
15-19yrs	Muslim	Peri urban	Primary	married	1 to 2	Other	yes	4	Yes	4-5 months	Husband	1- 2 hours	Good
15-19yrs	Catholic	Peri urban	Secondary	married	1 to 2	Other	yes	4	Yes	4-5 months	Husband	1- 2 hours	Good
15-19yrs	Catholic	Rural	Secondary	married	1 to 2	Working for someone else	yes	4	Yes	2-3 months	Husband	1- 2 hours	Very good
15-19yrs	Catholic	Rural	Primary	married	1 to 2	Farming	yes	5	Yes	2-3 months	Husband	1- 2 hours	Good
15-19yrs	Catholic	Rural	Primary	married	1 to 2	Farming	yes	3	Yes	2-3 months	Husband	1- 2 hours	Good
15-19yrs	Others	Rural	Primary	married	1 to 2	Farming	yes	1	Yes	4-5 months	Husband	1- 2 hours	Very good
15-19yrs	Muslim	Peri urban	Primary	married	1 to 2	Selling goods at the market	yes	3	Yes	2-3 months	Husband	Less than 1 hour	Bad
15-19yrs	Catholic	Rural	Primary	married	1 to 2	Farming	yes	3	Yes	4-5 months	Husband	Less than 1 hour	Good
15-19yrs	Catholic	Rural	Primary	married	1 to 2	Farming	yes	3	Yes	4-5 months	Husband	3-4 hours	Very good
15-19yrs	Catholic	Peri urban	Primary	married	1 to 2	Selling goods at the market	yes	1	Yes	4-5 months	Husband	1- 2 hours	Very good
15-19yrs	Catholic	Peri urban	Primary	married	3 to 4	Selling goods at the market	yes	20	Yes	2-3 months	Husband	Less than 1 hour	Good
15-19yrs	Others	Rural	Primary	married	1 to 2	Farming	yes	5	Yes	4-5 months	Husband	1- 2 hours	Bad
15-19yrs	Catholic	Rural	Primary	married	1 to 2	Other	yes	4	Yes	4-5 months	Husband	1- 2 hours	Good
15-19yrs	Catholic	Rural	Primary	married	1 to 2	Farming	yes	8	Yes	One month	Husband	Less than 1 hour	Good
15-19yrs	Catholic	Peri urban	Primary	married	1 to 2	Selling goods at the market	yes	4	Yes	4-5 months	Husband	Less than 1 hour	Bad
15-19yrs	Catholic	Peri urban	Tertiary	married	3 to 4	Part-time work	yes	8	Yes	2-3 months	Husband	Less than 1 hour	Good
15-19yrs	Catholic	Rural	Primary	married	1 to 2	Selling goods at the market	yes	3	Yes	2-3 months	Husband	Less than 1 hour	Very good
15-19yrs	Catholic	Peri urban	Primary	married	1 to 2	Selling goods at the market	yes	5	Yes	4-5 months	Husband	1- 2 hours	Good
15-19yrs	Catholic	Rural	Primary	married	1 to 2	Farming	yes	4	Yes	2-3 months	Husband	1- 2 hours	Good
15-19yrs	Catholic	Rural	No education	married	1 to 2	Farming	yes	6	Yes	2-3 months	Husband	Less than 1 hour	Good
15-19yrs	Catholic	Rural	Primary	married	1 to 2	Farming	yes	3	Yes	2-3 months	Husband	Less than 1 hour	Good
15-19yrs	Catholic	Rural	Primary	married	1 to 2	Selling goods at the market	yes	6	Yes	2-3 months	Husband	1- 2 hours	Good
15-19yrs	Catholic	Rural	Primary	married	1 to 2	Farming	yes	3	Yes	2-3 months	Husband	1- 2 hours	Good
15-19yrs	Catholic	Rural	Secondary	married	1 to 2	Working for someone else	yes	6	Yes	2-3 months	Husband	3-4 hours	Very good
15-19yrs	Muslim	Rural	No education	married	1 to 2	Working for someone else	yes	5	Yes	2-3 months	Husband	1- 2 hours	Good
15-19yrs	Catholic	Rural	Primary	married	1 to 2	Farming	yes	2	Yes	One month	Husband	Less than 1 hour	Good
15-19yrs	Catholic	Rural	No education	married	1 to 2	Farming	yes	2	Yes	4-5 months	Husband	1- 2 hours	Good
15-19yrs	Catholic	Peri urban	Primary	married	1 to 2	Other	yes	6	Yes	4-5 months	Husband	3-4 hours	Bad
15-19yrs	Catholic	Rural	Primary	married	1 to 2	Farming	yes	4	Yes	One month	Husband	1- 2 hours	Good
15-19yrs	Catholic	Rural	Primary	married	1 to 2	Farming	yes	4	Yes	4-5 months	Husband	3-4 hours	Good
15-19yrs	Catholic	Rural	Primary	married	1 to 2	Farming	yes	5	Yes	2-3 months	Husband	1- 2 hours	Very good
15-19yrs	Catholic	Rural	Primary	married	1 to 2	Selling goods at the market	yes	4	Yes	2-3 months	Husband	1- 2 hours	Good
15-19yrs	Catholic	Rural	Primary	married	1 to 2	Farming	yes	2	Yes	4-5 months	Husband	1- 2 hours	Good
15-19yrs	Catholic	Rural	Primary	married	1 to 2	Farming	yes	5	Yes	4-5 months	Husband	3-4 hours	Good
15-19yrs	Catholic	Rural	Primary	married	1 to 2	Farming	yes	4	Yes	2-3 months	Husband	1- 2 hours	Good
15-19yrs	Catholic	Peri urban	Primary	married	1 to 2	Selling goods at the market	yes	4	Yes	4-5 months	Husband	1- 2 hours	Very good
15-19yrs	Catholic	Rural	Secondary	married	1 to 2	Part-time work	yes	3	Yes	2-3 months	Husband	1- 2 hours	Good
15-19yrs	Pentecostal	Peri urban	Secondary	married	1 to 2	Other	yes	4	Yes	4-5 months	Husband	1- 2 hours	Good
15-19yrs	Catholic	Peri urban	Secondary	married	1 to 2	Other	yes	8	Yes	One month	Husband	1- 2 hours	Good
15-19yrs	Others	Rural	Primary	married	1 to 2	Farming	yes	3	Yes	2-3 months	Husband	1- 2 hours	Good
15-19yrs	Catholic	Rural	Primary	married	1 to 2	Working for someone else	yes	6	No	2-3 months	Husband	3-4 hours	Excellent
15-19yrs	Catholic	Peri urban	Primary	married	1 to 2	Part-time work	yes	6	Yes	One month	Husband	1- 2 hours	Bad
15-19yrs	Muslim	Peri urban	Primary	married	1 to 2	Farming	yes	1	Yes	4-5 months	Husband	Less than 1 hour	Very good
15-19yrs	Catholic	Rural	Primary	married	1 to 2	Farming	yes	2	Yes	4-5 months	Husband	Less than 1 hour	Very good
15-19yrs	Pentecostal	Peri urban	Primary	married	1 to 2	Farming	yes	7	No	4-5 months	Husband	1- 2 hours	Very good
15-19yrs	Others	Rural	Primary	married	1 to 2	Other	yes	3	Yes	2-3 months	Husband	1- 2 hours	Very good
15-19yrs	Catholic	Peri urban	Primary	married	1 to 2	Selling goods at the market	yes	4	Yes	One month	Husband	1- 2 hours	Good
15-19yrs	Catholic	Rural	Primary	married	1 to 2	Selling goods at the market	yes	4	Yes	2-3 months	Husband	3-4 hours	Very good
15-19yrs	Catholic	Peri urban	Primary	married	1 to 2	Farming	yes	1	Yes	One month	Husband	Less than 1 hour	Very good
15-19yrs	Muslim	Rural	Secondary	married	3 to 4	Working for someone else	yes	2	Yes	One month	Husband	1- 2 hours	Excellent
15-19yrs	Catholic	Rural	Primary	married	1 to 2	Farming	yes	8	Yes	One month	Husband	3-4 hours	Very good
15-19yrs	Catholic	Rural	Primary	married	1 to 2	Farming	yes	5	Yes	2-3 months	Husband	Less than 1 hour	Very good
15-19yrs	Catholic	Rural	No education	married	1 to 2	Farming	yes	3	Yes	4-5 months	Husband	Less than 1 hour	Not sure
15-19yrs	Catholic	Rural	Primary	married	1 to 2	Farming	yes	3	Yes	4-5 months	Husband	Less than 1 hour	Not sure
15-19yrs	Catholic	Rural	Primary	married	1 to 2	Other	yes	1	No	4-5 months	Husband	Less than 1 hour	Good
15-19yrs	Pentecostal	Peri urban	Secondary	married	1 to 2	Selling goods at the market	yes	3	Yes	2-3 months	Husband	Less than 1 hour	Excellent
15-19yrs	Catholic	Rural	Primary	married	1 to 2	Selling goods at the market	yes	4	Yes	2-3 months	Husband	Less than 1 hour	Good
15-19yrs	Pentecostal	Peri urban	Primary	married	1 to 2	Farming	yes	7	Yes	4-5 months	Husband	1- 2 hours	Good
15-19yrs	Catholic	Rural	No education	married	1 to 2	Farming	yes	5	Yes	2-3 months	Husband	1- 2 hours	Very good
15-19yrs	Others	Rural	No education	married	1 to 2	Farming	yes	2	Yes	2-3 months	Husband	1- 2 hours	Good
15-19yrs	Catholic	Peri urban	Primary	married	1 to 2	Selling goods at the market	yes	6	Yes	4-5 months	Husband	1- 2 hours	Good
15-19yrs	Catholic	Rural	Primary	married	1 to 2	Selling goods at the market	yes	6	Yes	2-3 months	Husband	1- 2 hours	Good
15-19yrs	Catholic	Rural	Primary	married	1 to 2	Farming	yes	6	Yes	2-3 months	Husband	Less than 1 hour	Good
15-19yrs	Muslim	Rural	No education	married	1 to 2	Farming	yes	4	Yes	4-5 months	Husband	3-4 hours	Good
15-19yrs	Muslim	Rural	No education	married	1 to 2	Farming	yes	5	Yes	4-5 months	Husband	3-4 hours	Very good
15-19yrs	Pentecostal	Peri urban	Primary	married	1 to 2	Selling goods at the market	yes	8	No	2-3 months	Husband	1- 2 hours	Good
15-19yrs	Catholic	Rural	Primary	married	1 to 2	Farming	yes	4	Yes	4-5 months	Husband	1- 2 hours	Good
15-19yrs	Catholic	Peri urban	Primary	married	1 to 2	Other	yes	4	Yes	2-3 months	Husband	1- 2 hours	Excellent
15-19yrs	Catholic	Peri urban	Primary	married	1 to 2	Other	yes	4	Yes	4-5 months	Husband	1- 2 hours	Good
15-19yrs	Pentecostal	Peri urban	Primary	married	1 to 2	Part-time work	yes	4	Yes	4-5 months	Husband	1- 2 hours	Good
15-19yrs	Pentecostal	Peri urban	Primary	married	1 to 2	Selling goods at the market	yes	12	No	2-3 months	Husband	1- 2 hours	Very good
15-19yrs	Catholic	Rural	Primary	married	3 to 4	Other	yes	5	Yes	4-5 months	Husband	1- 2 hours	Good
15-19yrs	Catholic	Rural	Primary	married	1 to 2	Selling goods at the market	yes	4	Yes	4-5 months	Husband	3-4 hours	Very good
15-19yrs	Catholic	Rural	Primary	married	1 to 2	Farming	yes	6	Yes	4-5 months	Husband	1- 2 hours	Good
15-19yrs	Catholic	Peri urban	Primary	married	1 to 2	Selling goods at the market	yes	1	Yes	2-3 months	Husband	1- 2 hours	Good
15-19yrs	Catholic	Rural	Primary	married	1 to 2	Other	yes	6	Yes	One month	Husband	1- 2 hours	Good
10-14yrs	Catholic	Rural	Primary	married	1 to 2	Farming	yes	2	Yes	2-3 months	Husband	1- 2 hours	Good
15-19yrs	Others	Rural	No education	married	1 to 2	Working for someone else	yes	5	Yes	4-5 months	Husband	3-4 hours	Good
15-19yrs	Catholic	Rural	Secondary	married	1 to 2	Farming	yes	4	Yes	2-3 months	Husband	1- 2 hours	Good
15-19yrs	Pentecostal	Peri urban	Primary	married	1 to 2	Other	yes	5	Yes	4-5 months	Husband	1- 2 hours	Bad
15-19yrs	Catholic	Peri urban	Primary	married	1 to 2	Farming	yes	3	Yes	2-3 months	Husband	1- 2 hours	Good
15-19yrs	Others	Rural	Primary	married	1 to 2	Farming	yes	4	Yes	2-3 months	Husband	1- 2 hours	Good
15-19yrs	Catholic	Peri urban	Primary	married	1 to 2	Selling goods at the market	yes	5	Yes	2-3 months	Husband	Less than 1 hour	Very good
15-19yrs	Catholic	Rural	Primary	married	1 to 2	Selling goods at the market	yes	2	Yes	2-3 months	Husband	1- 2 hours	Very good
15-19yrs	Catholic	Rural	Primary	married	1 to 2	Selling goods at the market	yes	4	Yes	4-5 months	Husband	3-4 hours	Very good
15-19yrs	Catholic	Rural	Primary	married	1 to 2	Farming	yes	4	Yes	2-3 months	Husband	Less than 1 hour	Good
15-19yrs	Catholic	Peri urban	Primary	married	1 to 2	Other	yes	4	Yes	2-3 months	Husband	1- 2 hours	Good
15-19yrs	Catholic	Peri urban	Secondary	married	1 to 2	Selling goods at the market	yes	4	Yes	4-5 months	Husband	Less than 1 hour	Good
15-19yrs	Catholic	Rural	Primary	married	1 to 2	Other	yes	6	Yes	One month	Husband	Less than 1 hour	Good
15-19yrs	Catholic	Rural	Primary	married	1 to 2	Working for someone else	yes	3	Yes	2-3 months	Husband	1- 2 hours	Very good
15-19yrs	Catholic	Peri urban	Primary	married	1 to 2	Selling goods at the market	yes	3	Yes	2-3 months	Husband	Less than 1 hour	Good
15-19yrs	Catholic	Rural	Primary	married	1 to 2	Other	yes	8	Yes	4-5 months	Husband	1- 2 hours
15-19yrs	Catholic	Rural	Primary	married	1 to 2	Farming	no		Yes	2-3 months	Husband	Less than 1 hour	Very good
15-19yrs	Catholic	Rural	Primary	married	1 to 2	Other	yes	5	Yes	2-3 months	Husband	1- 2 hours	Good
15-19yrs	Catholic	Rural	Primary	married	1 to 2	Selling goods at the market	yes	4	Yes	4-5 months	Husband	1- 2 hours
15-19yrs	Catholic		84	15-19yrs	1 to 2	Selling goods at the market					married	Friendly	Good
15-19yrs	Pentecostal	Peri urban	Primary	married	1 to 2	Selling goods at the market	yes	4	Yes	4-5 months	Husband	1- 2 hours	Good
15-19yrs	Muslim	Rural	Primary	married	1 to 2	Farming	yes	3	Yes	4-5 months	Husband	3-4 hours	Good
15-19yrs	Pentecostal	Rural	Primary	married	1 to 2	Farming	yes	1	Yes	2-3 months	Husband	Less than 1 hour	Excellent
15-19yrs	Catholic	Rural	Primary	married	1 to 2	Farming	yes	1	Yes	4-5 months	Husband	1- 2 hours	Good
15-19yrs	Others	Rural	Primary	married	1 to 2	Farming	yes	4	No	2-3 months	Husband	1- 2 hours	Good
15-19yrs	Catholic	Rural	Primary	married	1 to 2	Farming	yes	5	Yes	4-5 months	Husband	1- 2 hours	Not sure
15-19yrs	Catholic	Rural	Primary	married	1 to 2	Farming	yes	4	Yes	4-5 months	Husband	Less than 1 hour	Good
15-19yrs	Others	Rural	Primary	married	1 to 2	Farming	yes	4	Yes	4-5 months	Husband	1- 2 hours	Not sure
15-19yrs	Catholic	Rural	No education	married	1 to 2	Farming	yes	5	Yes	4-5 months	Husband	1- 2 hours	Good
15-19yrs	Catholic	Rural	No education	married	1 to 2	Farming	yes	6	Yes	2-3 months	Husband	3-4 hours	Very good
15-19yrs	Catholic	Peri urban	Primary	married	3 to 4	Selling goods at the market	yes	11	Yes	4-5 months	Husband	Less than 1 hour	Good
15-19yrs	Catholic	Peri urban	Primary	married	1 to 2	Selling goods at the market	yes	4	Yes	2-3 months	Husband	Less than 1 hour	Good
15-19yrs	Catholic	Rural	Primary	married	1 to 2	Farming	yes	1	Yes	2-3 months	Husband	Less than 1 hour	Good
15-19yrs	Catholic	Rural	Primary	married	1 to 2	Selling goods at the market	yes	4	Yes	2-3 months	Husband	3-4 hours	Excellent
15-19yrs	Catholic	Rural	Primary	married	1 to 2	Farming	yes	6	No	2-3 months	Husband	1- 2 hours
15-19yrs	Pentecostal	Peri urban	Primary	married	1 to 2	Other	yes	4	Yes	4-5 months	Husband	Less than 1 hour	Bad
15-19yrs	Catholic	Rural	Primary	married	1 to 2	Selling goods at the market	yes	4	Yes	4-5 months	Husband	1- 2 hours	Good
15-19yrs	Muslim	Peri urban	Secondary	married	1 to 2	Selling goods at the market	yes	6	Yes	2-3 months	Husband	Less than 1 hour	Very good
15-19yrs	Muslim	Rural	Primary	married	1 to 2	Farming	yes	2	Yes	4-5 months	Husband	Less than 1 hour	Good
15-19yrs	Catholic	Rural	Primary	married	1 to 2	Other	yes	6	Yes	2-3 months	Husband	Less than 1 hour	Very good
15-19yrs	Catholic	Rural	Primary	married	1 to 2	Farming	yes	2	Yes	4-5 months	Husband	Less than 1 hour	Good
15-19yrs	Pentecostal	Rural	Primary	married	1 to 2	Farming	yes	5	Yes	2-3 months	Husband	Less than 1 hour	Good
15-19yrs	Catholic	Rural	Primary	married	1 to 2	Farming	yes	3	Yes	One month	Husband	Less than 1 hour	Very good
15-19yrs	Catholic	Peri urban	Primary	married	1 to 2	Selling goods at the market	yes	3	Yes	4-5 months	Husband	1- 2 hours	Good
15-19yrs	Catholic	Rural	Primary	married	1 to 2	Farming	yes	3	Yes	4-5 months	Husband	Less than 1 hour	Good
15-19yrs	Catholic	Rural	Primary	married	1 to 2	Farming	yes	5	Yes	2-3 months	Husband	Less than 1 hour	Good
15-19yrs	Catholic	Rural	Primary	married	1 to 2	Farming	yes	4	Yes	4-5 months	Husband	3-4 hours	Good
15-19yrs	Catholic	Rural	Primary	married	1 to 2	Farming	yes	3	Yes	4-5 months	Husband	3-4 hours	Good
15-19yrs	Catholic	Rural	Primary	married	1 to 2	Farming	yes	5	Yes	2-3 months	Husband	Less than 1 hour	Good
15-19yrs	Catholic	Rural	Primary	married	1 to 2	Farming	yes	5	Yes	2-3 months	Husband	Less than 1 hour	Good
15-19yrs	Muslim	Rural	Primary	married	1 to 2	Farming	yes	6	Yes	2-3 months	Husband	3-4 hours	Good
15-19yrs	Catholic	Rural	Primary	married	3 to 4	Farming	yes	5	Yes	2-3 months	Husband	Less than 1 hour	Very good
15-19yrs	Catholic	Peri urban	Primary	married	1 to 2	Selling goods at the market	yes	4	Yes	2-3 months	Husband	1- 2 hours	Very good
15-19yrs	Catholic	Rural	No education	married	1 to 2	Other	yes	4	Yes	4-5 months	Husband	3-4 hours
	Muslim	Rural	No education								Other	3-4 hours
15-19yrs	Catholic	Rural	Primary	married	1 to 2	Other	yes	5	Yes	4-5 months	Husband	1- 2 hours	Good
15-19yrs	Catholic	Rural	Primary	married	1 to 2	Selling goods at the market	yes	3	Yes	4-5 months	Husband	3-4 hours	Very good
15-19yrs	Catholic	Rural	Primary	married	1 to 2	Farming	yes	4	Yes	4-5 months	Husband	Less than 1 hour	Good
15-19yrs	Pentecostal	Rural	Primary	married	1 to 2	Farming	yes	5	Yes	4-5 months	Husband	Less than 1 hour	Very good
15-19yrs	Catholic	Rural	Primary	married	1 to 2	Selling goods at the market	yes	6	Yes	4-5 months	Husband	Less than 1 hour	Not sure
15-19yrs	Catholic	Rural	Primary	married	1 to 2	Farming	yes	5	Yes	2-3 months	Husband	Less than 1 hour	Good
15-19yrs	Catholic	Peri urban	Primary	married	1 to 2	Part-time work	yes	6	Yes	2-3 months	Husband	1- 2 hours	Very good
15-19yrs	Catholic	Peri urban	Primary	married	1 to 2	Selling goods at the market	yes	3	Yes	4-5 months	Husband	1- 2 hours	Bad
15-19yrs	Catholic	Peri urban	Primary	married	1 to 2	Working for someone else	yes	7	Yes	One month	Husband	1- 2 hours	Bad
15-19yrs	Catholic	Rural	Primary	married	1 to 2	Farming	yes	5	Yes	4-5 months	Husband	3-4 hours	Good
15-19yrs	Catholic	Rural	Secondary	married	1 to 2	Farming	yes	4	Yes	4-5 months	Husband	3-4 hours	Very good
15-19yrs	Catholic	Rural	Secondary	married	1 to 2	Part-time work	yes	4	Yes	2-3 months	Husband	Less than 1 hour	Very good
15-19yrs	Others	Rural	Primary	married	1 to 2	Farming	yes	2	Yes	2-3 months	Husband	1- 2 hours
15-19yrs	Others		77	married	1 to 2	Farming				Good		Friendly
15-19yrs	Others	Rural	Primary	married	1 to 2	Selling goods at the market	yes	4	Yes	2-3 months	Husband	1- 2 hours	Very good
15-19yrs	Catholic	Peri urban	Primary	married	1 to 2	Selling goods at the market	yes	7	Yes	4-5 months	Husband	1- 2 hours	Very good
15-19yrs	Catholic	Rural	Primary	married	1 to 2	Farming	yes	2	Yes	4-5 months	Husband	1- 2 hours	Good
15-19yrs	Catholic	Peri urban	Primary	married	1 to 2	Selling goods at the market	yes	5	Yes	2-3 months	Husband	1- 2 hours	Good
15-19yrs	Catholic	Rural	Secondary	married	1 to 2	Selling goods at the market	yes	6	Yes	2-3 months	Husband	Less than 1 hour	Good
15-19yrs	Others	Rural	Primary	married	1 to 2	Farming	yes	1	Yes	2-3 months	Husband	1- 2 hours	Very good
15-19yrs	Catholic	Rural	Primary	married	1 to 2	Farming	yes	3	Yes	4-5 months	Husband	3-4 hours	Good
15-19yrs	Catholic	Peri urban	Secondary	married	1 to 2	Selling goods at the market	yes	5	Yes	4-5 months	Husband	Less than 1 hour	Very good
15-19yrs	Catholic	Rural	No education	married	1 to 2	Farming	yes	5	Yes	2-3 months	Husband	Less than 1 hour	Good
15-19yrs	Catholic	Rural	Primary	married	1 to 2	Farming	yes	5	Yes	2-3 months	Husband	Less than 1 hour	Good
15-19yrs	Catholic	Peri urban	Primary	married	1 to 2	Selling goods at the market	yes	5	Yes	4-5 months	Husband	1- 2 hours	Very good
15-19yrs	Catholic	Rural	Primary	married	1 to 2	Farming	yes	5	Yes	2-3 months	Husband	Less than 1 hour	Good
15-19yrs	Pentecostal	Peri urban	Secondary	married	1 to 2	Part-time work	yes	1	Yes	2-3 months	Husband	1- 2 hours	Excellent
15-19yrs	Catholic	Rural	Primary	married	1 to 2	Part-time work	yes	5	Yes	2-3 months	Husband	1- 2 hours	Good
15-19yrs	Catholic	Rural	Primary	married	1 to 2	Farming	yes	5	Yes	2-3 months	Husband	Less than 1 hour	Good
15-19yrs	Others	Rural	Primary	married	1 to 2	Farming	yes	5	Yes	4-5 months	Husband	1- 2 hours	Good
Primary		Farming	Primary	1- 2 hours	Good	Farming	Yes	1	Yes		Husband		Good
15-19yrs	Catholic	Peri urban	Primary	married	1 to 2	Selling goods at the market	yes	6	Yes	One month	Husband	Less than 1 hour	Very good
15-19yrs	Catholic	Peri urban	Primary	married	1 to 2	Other	yes		Yes	2-3 months	Husband	1- 2 hours	Good
15-19yrs	Catholic	Rural	Primary	married	1 to 2	Working for someone else	yes	3	Yes	4-5 months	Husband	1- 2 hours	Good
15-19yrs	Catholic	Rural	Secondary	married	1 to 2	Farming	yes	3	Yes	4-5 months	Husband	3-4 hours	Good
15-19yrs	Catholic	Rural	Primary	married	1 to 2	Farming	yes	4	Yes	2-3 months	Husband	1- 2 hours	Good
15-19yrs	Catholic	Rural	No education	married	1 to 2	Farming	yes	5	Yes	2-3 months	Husband	3-4 hours	Good
